# Supplementary material for: Inactivation of Myostatin Delays Senescence via TREX1-SASP in Bovine Skeletal Muscle Cells
Source: Int J Mol Sci. 2024 May 12;25(10):5277. doi: 10.3390/ijms25105277 (PMC11120739; doi:10.3390/ijms25105277)
Supplement: Supplementary file 1 [file ijms-25-05277-s001.zip]

Archive with 1 entries (1 files):
- ijms-2971785-supplementary.xlsx
