# Supplementary material for: Inactivation of Myostatin Delays Senescence via TREX1-SASP in Bovine Skeletal Muscle Cells
Source: Int J Mol Sci. 2024 May 12;25(10):5277. doi: 10.3390/ijms25105277 (PMC11120739; doi:10.3390/ijms25105277)
Supplement: Supplementary file 1 [file ijms-25-05277-s001.zip › ijms-2971785-supplementary.xlsx]

## Sheet: Sheet1
Table S1 Primer sequence
Name	Sequence
36B4-F	ACTGGTCTAGGACCCGAGAAG
36B4-R	TCAATGGTGCCTCTGGAGATT
cTel-F	GGTTTTTGAGGGTGAGGGTGAGGGTGAGGGTGAGGGT
cTel-R	TCCCGACTATCCCTATCCCTATCCCTATCCCTATCCCTA
β-actin1	GGAAGCTCGTAGCTCTTCTC
β-actin2	GACCTGACGGACTACCTCAT
MSTN-F	GAGATTTTGGGCTTGATTGTG
MSTN-R	ACCTCTGGGGTTTGCTTGG
GAPDH-F	TGAGGACCAGGTTGTCTCCTGCG
GAPDH-R	CACCACCCTGTTGCTGTAGCCA
P21-F	AGACCCCCAGAAGAGCCAC
P21-R	AAAGTCGAAGTTCCACCGCT
p16-F	GCCGCCTATGAAGTGGATGT
p16-R	ACCTTTTCCACAATCACCGGA
CyclinA2-F	CCCTGCATTTGGCTGTGAACTA
CyclinA2-R	CTGCTACTTCTGGCGGGTATATCTC
CyclinD2-F	CTCCTGGCAAAGATCACCAACA
CyclinD2-R	GCTATTCAGCAGCACCACCTCA
CyclinE2-F	GGGACAAGCACCTTATGCAA
CyclinE2-R	GTGTTGCCATATACCGATCAAAGA
Smad3-F	AGCCGAGTACAGGAGACAAAC
Smad3-R	CCAAATCCACCCTCCCTACC
NFKB1-F	CCACAGAACAAGATGGAGGAT
NFKB1-R	TCACTGCGTAGTCAAAGAGGG
STING-F	CATGGTGCAGTGTGTATGCTT
STING-R	CAGGCTGGAGTGAGGCATCTT
cGAS-F	TGATCTTATGTTCACACTGGAGGT
cGAS-R	AGCCGCCATGTTTCTTCTTCAATA
cGAS-F	AAGTTGAAGTTGAGCCGTCAGGAG
cGAS-R	GGAGCAGGTCTACGCCTTTGAA
CCND1-F	GCCGAGGAGAACAAGCAGATCATC
CCND1-R	CATGGAGGGCGGGTTGGAAATG
IL-6-F	GCCTTCACTCCATTCGCTGTCTC
IL-6-R	AAGTAGTCTGCCTGGGGTGGTG
IL-8-F	GCTGGCTGTTGCTCTCTTGGC
IL-8-R	GGGGTGGAAAGGTGTGGAATGTG
IL-1A-F	TGAGCCACTTCGTGAGGACCAG
IL-1A-R	CTGCCACCATCACCACATTCTCC
IL-1B-F	ATGAAGAGCTGCATCCAACACCTG
IL-1B-R	ACCGACACCACCTGCCTGAAG
TREX1-F	GCGGGCTCAGGCTAAGTTTCAC
TREX1-R	CCAGCAGGCAGCAATGACTCA
TBK1-F	TGTAGTAAGCCGGGAACCTCTGAG
TBK1-R	ACAACTCCTGTCATTGCCTTAGCC
IRF3-F	AGTGGTGCCTATACTCCTGGGAAG
IRF3-R	CTTGCTGTGGTCCTCCGCTAAAC
IFN-β-F	GAGCCAGCATCAGACGAACCAG
IFN-β-R	GCAGGAAGGGAATCACGCAGTC
GADD45A-F	ATCCGCATTCATCACAGTGGAAGG
GADD45A-R	ATTCAGATGCCATCACCGTTCAGG
GADD45G-F	CCAATGAGGACGCATGGAAGGAC
GADD45G-R	ACCAGGCTGTCACTCGGGAAG
flag-TREX1-F	AATCGGAATTCATGGATTACAAGGATGACGACGATAAGGGCTCTCGGGCCCTGCCCCCGGGGC
flag-TREX1-R	AACTGGGATCCCTACTGCCCGGGCATGGCCAGGGAC
TREX1p1-F	GTGGCTGCAGCTGGAGCAAGAGGTA
TREX1p-R	GAGACGCTCAGGACCAAGAC
TREX1p2-F	GGAAGGAGCCCTGCCCCTGGTGGAT
TREX1p2-R	TAGCATCCGTCCCTCTCCAGGCACC
TREX1p3-F	TTGGGCGGGCTCAGGCTAAGTTTCA
TREX1p3-R	GGTGTCTGCTGCTGAGCCTGGGGAG
TREX1p4-R	AACAGACTCGGTTACATCCGCGCCA
TREX1p4-F	TGCCATCCAACCATCTCATCCTCTG
pSGU6/GFP/Neo-TREX1-cattle-896	5'-CACCGACCTGGTCAACCTGATCCGTATTCAAGAGATACGGATCAGGTTGACCAGGTTTTTTTG-3'
pSGU6/GFP/Neo-TREX1-cattle-1288	5'-CACCGTGATCACAACCTCTACTGGATTCAAGAGATCCAGTAGAGGTTGTGATCACTTTTTTG-3'
pSGU6/GFP/Neo-TREX1-cattle-683	5'-CACCGTCAAGCCAATGTACGTGATCTTCAAGAGAGATCACGTACATTGGCTTGACTTTTTTG-3'
